# Supplementary material for: Targeting the Sonic Hedgehog Pathway to Suppress the Expression of the Cancer Stem Cell (CSC)—Related Transcription Factors and CSC-Driven Thyroid Tumor Growth
Source: Cancers (Basel). 2021 Jan 22;13(3):418. doi: 10.3390/cancers13030418 (PMC7866109; doi:10.3390/cancers13030418)
Supplement: Supplementary file 1 [file cancers-13-00418-s001.zip]

Archive with 3 entries (2 files):
- cancers-997204-suppl-final/
- cancers-997204-suppl-final/cancers-997204-suppl.pdf
- cancers-997204-suppl-final/File S1.zip
